# Supplementary material for: The Effect of Robot-Led Distraction during Needle Procedures on Pain-Related Memory Bias in Children with Chronic Diseases: A Pilot and Feasibility Study
Source: Children (Basel). 2022 Nov 17;9(11):1762. doi: 10.3390/children9111762 (PMC9688830; doi:10.3390/children9111762)
Supplement: Supplementary file 1 [file children-09-01762-s001.zip]

Archive with 1 entries (1 files):
- children-1999892-supplementary.pdf
